# Supplementary material for: Description of Phradonoma blabolili sp. n. (Coleoptera, Dermestidae, Megatominae), with notes on the dermestid beetles from Angola
Source: Zookeys. 2013 Apr 19;(293):65–76. doi: 10.3897/zookeys.293.4891 (PMC3677405; doi:10.3897/zookeys.293.4891)
Supplement: XML Treatment for Phradonoma blabolili [file zookeys.293.4891-treatment1.xml]

<!DOCTYPE tp:taxon-treatment
  PUBLIC "-//TaxonX//DTD Taxonomic Treatment Publishing DTD v0 20100105//EN" "tax-treatment-NSO.dtd">
<tp:taxon-treatment xmlns:tp="http://www.plazi.org/taxpub"><tp:treatment-meta><mixed-citation publication-type="journal"><person-group><name><surname>Háva</surname><given-names>Jiří</given-names></name><name><surname>Lackner</surname><given-names>Tomáš</given-names></name><name><surname>Mazancová</surname><given-names>Jana</given-names></name></person-group><article-title>Description of 
                    <italic>Phradonoma blabolili</italic> sp. n. (Coleoptera, Dermestidae, Megatominae), with notes on the dermestid beetles from Angola</article-title><source>Zookeys</source><day>19</day><month>4</month><year>2013</year><volume>2013</volume><issue>293</issue><fpage>65</fpage><lpage>76</lpage><pub-id pub-id-type="doi">10.3897/zookeys.293.4891</pub-id></mixed-citation></tp:treatment-meta><tp:nomenclature><tp:taxon-name>
                            <tp:taxon-name-part taxon-name-part-type="genus">Phradonoma</tp:taxon-name-part>
                            <tp:taxon-name-part taxon-name-part-type="species">blabolili</tp:taxon-name-part>
                        <object-id xmlns:xlink="http://www.w3.org/1999/xlink" xlink:type="simple">urn:lsid:zoobank.org:act:93246F10-2B76-4573-9771-C6F3C84E7538</object-id>
								<object-id xmlns:xlink="http://www.w3.org/1999/xlink" xlink:type="simple">http://species-id.net/wiki/Phradonoma_blabolili</object-id>
								</tp:taxon-name><tp:taxon-status xmlns:xlink="http://www.w3.org/1999/xlink" xlink:type="simple">sp. n.</tp:taxon-status><xref ref-type="fig" rid="F1">Figs 1</xref><xref ref-type="fig" rid="F5">5</xref></tp:nomenclature><tp:treatment-sec sec-type="Type material"><title>Type material.</title><p>Holotype, male, with printed label “Angola, Bié province, Catabola env., 15–27.11.2012, FIT trap, T. Lackner lgt.” (JHAC).</p></tp:treatment-sec><tp:treatment-sec sec-type="Description"><title>Description.</title><p>Male. Body measurements: BL 2.20 mm; BW 1.30 mm; PL 0.60 mm; PW 1.10 mm; EL 1.70 mm. Body (<xref ref-type="fig" rid="F1">Fig. 1</xref>) dark brown and black, elongate oval. Head entirely black, coarsely punctuate, with decumbent light brown setae; maxillary palpi dark brown. Eyes large, with short microscopic setae. Antennae with 11 antennomeres, antennal club consisting of 3 antennomeres; antennomeres I-VIII brown, antennomeres IX-XI black, furnished with short setae (<xref ref-type="fig" rid="F2">Fig. 2</xref>). Frons with small dark brown ocellus. Pronotum entirely black, shiny, sparsely and finely punctuate, with dark and semi-erect setae medially, white setae increase in number towards the lateral margins, posterior edges and in ante-scutellar area; lateral pronotal margins not visible from above. Scutellum small, black and triangular, asetose and impunctate.</p><p>Elytra black in anterior half, dark brown on posterior half, sparsely and coarsely punctuate; sparsely covered with semi-erect dark setae. Each elytron bears four transverse fasciae formed by intermixed white and yellow setae: the first situated near scutellum; second present anteriorly, reaching elytral suture; third fascia situated sub-medially reaching elytral suture; and the fourth fascia situated sub-apically, reaching elytral suture. Elytral epipleuron short, black, with dark setae.</p><p>Metaventrite finely punctuate with white, short, recumbent setae. Mesoventrite coarsely punctuate laterally, medially finely punctuate, and covered by white, short, recumbent setae.</p><p>All abdominal ventrites black, covered by short, white, recumbent setae; first abdominal ventrite with distinct oblique discal striae.</p><p>Legs. Tibiae and tarsi brown, femora anteriorly darkened and sparsely covered with fine white setae. Anterior tibiae with black spines along shaft.</p><p>Male genitalia. Parameres widely ‘open’ connected anteriorly by a ‘bridge’, parameres apically with pseudopores and short setae; basal piece strongly sclerotized; penis apically with downward pointing ‘hook’. Penis has been slightly damaged during the manipulation with the aedeagus and therefore we decided to show the photograph as well as the drawing of the aedeagus depicting a reconstructed penis. (<xref ref-type="fig" rid="F3">Figs 3</xref>-<xref ref-type="fig" rid="F4">4</xref>).</p><p>Female unknown.</p><fig id="F1" position="float" orientation="portrait"><label>Figure 1.</label><caption><p><italic><tp:taxon-name>Phradonoma blabolili</tp:taxon-name></italic> sp. n., habitus, dorsal view.</p></caption><graphic xmlns:xlink="http://www.w3.org/1999/xlink" xlink:href="ZooKeys-293-065-g001.jpg" position="float" orientation="portrait" xlink:type="simple"/></fig><fig id="F2" position="float" orientation="portrait"><label>Figure 2.</label><caption><p><italic><tp:taxon-name>Phradonoma blabolili</tp:taxon-name></italic> sp. n., antenna, dorsal view.</p></caption><graphic xmlns:xlink="http://www.w3.org/1999/xlink" xlink:href="ZooKeys-293-065-g002.jpg" position="float" orientation="portrait" xlink:type="simple"/></fig><fig id="F3" position="float" orientation="portrait"><label>Figure 3.</label><caption><p><italic><tp:taxon-name>Phradonoma blabolili</tp:taxon-name></italic> sp. n., aedeagus, dorsal view, showing the reconstructed penis.</p></caption><graphic xmlns:xlink="http://www.w3.org/1999/xlink" xlink:href="ZooKeys-293-065-g003.jpg" position="float" orientation="portrait" xlink:type="simple"/></fig><fig id="F4" position="float" orientation="portrait"><label>Figure 4.</label><caption><p><italic><tp:taxon-name>Phradonoma blabolili</tp:taxon-name></italic> sp. n., aedeagus, depicting the damaged penis.</p></caption><graphic xmlns:xlink="http://www.w3.org/1999/xlink" xlink:href="ZooKeys-293-065-g004.jpg" position="float" orientation="portrait" xlink:type="simple"/></fig><fig id="F5" position="float" orientation="portrait"><label>Figure 5.</label><caption><p>Map of Angola showing the type locality of <italic><tp:taxon-name>Phradonoma blabolili</tp:taxon-name></italic> sp. n.</p></caption><graphic xmlns:xlink="http://www.w3.org/1999/xlink" xlink:href="ZooKeys-293-065-g005.jpg" position="float" orientation="portrait" xlink:type="simple"/></fig></tp:treatment-sec><tp:treatment-sec sec-type="Differential diagnosis"><title>Differential diagnosis.</title><p>This new species belongs to the genus <italic><tp:taxon-name>Phradonoma</tp:taxon-name></italic> Jacquelin du Val, 1859, and can be placed into the “<italic><tp:taxon-name>Phradonoma nobile</tp:taxon-name></italic> species group” (sensu <xref ref-type="bibr" rid="B5">Háva 2006</xref>; <!--PageBreak-->see also below). <italic><tp:taxon-name>Phradonoma blabolili</tp:taxon-name></italic> sp. n. is visually most similar to <italic><tp:taxon-name>Phradonoma cornelli</tp:taxon-name></italic> Háva &amp; Hermann, 2009 and can be differentiated from it by the characters given in the key.</p></tp:treatment-sec><tp:treatment-sec sec-type="Distribution"><title>Distribution.</title><p>Known only from the vicinity of Catabola, Bié province, central Angola (<xref ref-type="fig" rid="F5">Fig. 5</xref>).</p></tp:treatment-sec><tp:treatment-sec sec-type="Etymology"><title>Etymology.</title><p>Patronymic, dedicated to Martin Blabolil, (Kuito, Angola) who has been instrumental in providing all kinds of help during the visit of Tomáš Lackner in Angola.</p><!--PageBreak--><!--PageBreak--><!--PageBreak--><!--PageBreak--></tp:treatment-sec><ref-list><ref id="B5"><mixed-citation xmlns:xlink="http://www.w3.org/1999/xlink" xlink:type="simple"><person-group><name name-style="western"><surname>Háva</surname><given-names>J</given-names></name></person-group> (<year>2006</year>)<article-title> Notes on the genus <italic>Phradonoma</italic> from the Middle East with description of nine new species (Coleoptera: Dermestidae: Megatominae).</article-title><source>Genus </source><volume>17</volume>: <fpage>79</fpage>-<lpage>94</lpage>.</mixed-citation></ref></ref-list></tp:taxon-treatment>
